# Supplementary material for: Prostate Tumor Overexpressed 1 (PTOV1) Is a Novel Prognostic Marker for Nasopharyngeal Carcinoma Progression and Poor Survival Outcomes
Source: PLoS One. 2015 Aug 25;10(8):e0136448. doi: 10.1371/journal.pone.0136448 (PMC4549246; doi:10.1371/journal.pone.0136448)
Supplement: S1 Dataset — PTOV1 expression: 1(SI score of ≤4 was used to define tumors with low expression of PTOV1) and 2(SI≥6 as tumors with high expression of PTOV1). Status: 0(alive) and 1(death). (XLSX) [file pone.0136448.s001.xlsx]

## Sheet: Sheet1
PTOV1 expression	status OS	status PFS	OS(months)	PFS(months)	clinical stage	T stage	N stage	M stage	Sex	Age
1	1	1	29.77	29.77	3	3	2	0	1	2
1	0	0	38.17	37.37	2	2	0	0	2	1
1	0	0	41.4	40.53	2	2	1	0	2	1
1	0	0	42.13	41.73	3	1	2	0	1	1
1	1	1	43.23	42.3	4	3	3	0	1	2
1	1	1	43.23	42.3	4	3	3	0	1	2
1	0	0	43.73	43.73	3	3	1	0	2	1
1	0	0	46	45.67	2	2	1	0	1	1
1	0	0	47	46.67	3	3	1	0	1	1
1	0	0	49.9	49	2	2	0	0	2	1
1	0	0	53.8	53.3	3	3	1	0	2	2
1	0	0	54.13	53.73	3	3	0	0	2	1
1	0	1	55.57	31.83	3	3	1	0	2	1
1	0	1	55.57	31.83	3	3	1	0	2	1
1	0	0	55.73	55.33	3	3	1	0	2	1
1	0	0	56.03	55.63	3	3	1	0	1	1
1	0	0	57.13	56.77	3	3	1	0	1	1
1	0	0	57.37	57.37	3	3	1	0	2	2
1	0	0	57.93	57.93	3	3	0	0	1	2
1	0	0	57.93	57.93	3	3	1	0	1	2
1	0	0	58.53	57.83	4	4	3	0	2	1
1	0	0	58.73	57.83	3	3	1	0	2	2
1	0	0	58.73	58.17	4	4	1	0	1	1
1	0	0	59.43	58.83	2	2	1	0	2	1
1	0	0	59.43	59.43	3	2	2	0	2	1
1	0	0	59.87	59.87	3	3	2	0	2	2
1	1	1	60	60	4	2	2	1	1	1
1	1	1	60	60	4	2	2	1	1	2
1	0	0	60.2	60.2	3	3	1	0	2	2
1	0	1	61.03	11.57	2	2	1	0	2	1
1	0	1	61.03	11.57	2	2	1	0	2	1
1	0	0	61.6	61.6	4	4	1	0	2	2
1	0	0	61.8	61.8	4	4	1	0	2	1
1	0	0	61.87	61	4	3	3	0	2	2
1	0	0	62.83	62.53	3	2	2	0	2	1
1	0	0	63.23	62.43	4	4	1	0	1	1
1	0	0	64.47	63.63	2	2	1	0	1	1
1	0	0	64.9	64	3	3	2	0	2	2
1	1	1	65	65	3	3	1	0	1	1
1	0	0	65.3	65.3	3	3	1	0	2	1
1	0	0	65.8	65.1	3	2	2	0	2	1
1	0	0	65.97	65.97	4	2	3	0	2	1
1	0	0	67.07	67.07	3	3	1	0	2	2
1	0	0	68.13	68.13	3	3	1	0	1	2
1	0	0	68.17	68.17	4	3	3	0	2	2
1	0	0	68.37	68.37	4	4	1	0	2	1
1	0	0	68.47	67.97	4	4	2	0	2	2
1	0	1	69.1	39.57	3	3	1	0	1	2
1	0	1	69.1	39.57	3	3	1	0	1	2
1	0	0	69.9	69	3	3	0	0	2	1
1	0	1	70.07	7.1	3	3	0	0	2	1
1	0	1	70.07	7.1	3	3	0	0	2	1
1	0	0	71.33	71.33	3	3	0	0	2	2
1	0	0	72.13	72.13	3	3	1	0	1	1
1	0	0	72.3	72.3	3	2	2	0	1	1
2	1	1	14.17	14.17	4	4	2	0	1	1
2	1	1	17.83	17.3	4	3	3	0	2	2
2	1	1	18.8	18.2	4	2	2	1	2	2
2	1	1	19.1	18.2	3	3	1	0	1	2
2	1	1	24.97	24.47	4	3	3	0	2	1
2	1	1	24.97	24.47	4	3	3	0	2	1
2	0	0	28.17	27.33	3	3	2	0	2	1
2	0	0	29.6	29.6	3	3	2	0	2	1
2	1	1	29.77	29.77	3	3	2	0	1	2
2	0	0	29.8	29.37	3	3	1	0	2	2
2	1	1	30.37	29.43	3	2	2	0	2	1
2	1	1	30.37	29.43	3	2	2	0	2	1
2	0	0	30.53	30.1	4	4	2	0	2	2
2	1	1	33.63	33.63	3	2	2	0	2	1
2	1	1	33.63	33.63	3	2	2	0	2	1
2	1	1	35.33	34.43	3	3	1	0	2	1
2	1	1	35.33	34.43	3	3	1	0	2	1
2	0	0	38.53	37.67	3	3	1	0	2	1
2	0	0	40.13	39.53	4	4	0	0	2	2
2	0	0	40.4	39.53	4	4	2	0	2	2
2	0	0	42.13	41.77	4	4	1	0	2	2
2	0	0	43.73	43.33	4	3	3	0	1	1
2	0	0	43.93	43.3	4	4	1	0	2	2
2	0	0	44.27	43.6	4	4	3	0	2	2
2	0	0	45.07	44.6	3	3	2	0	1	1
2	0	0	45.9	45.9	3	2	2	0	2	2
2	0	0	45.97	45.6	3	3	1	0	2	2
2	0	0	46.57	45.67	3	2	2	0	2	1
2	0	0	46.73	46.73	3	3	2	0	2	2
2	0	0	46.93	46.93	4	4	1	0	2	2
2	0	0	46.97	46.63	4	3	3	0	1	2
2	0	0	47.17	47.17	4	4	1	0	2	2
2	0	0	48.57	48.17	4	4	0	0	1	2
2	0	1	48.8	48.17	3	3	2	0	1	1
2	0	1	48.8	48.17	3	3	2	0	1	1
2	1	1	50	50	4	3	3	0	2	1
2	1	1	50	50	4	3	3	0	2	1
2	1	1	50	50	4	3	3	0	2	1
2	0	0	51.6	51.6	3	3	2	0	1	2
2	0	0	52.7	52.17	4	4	1	0	2	2
2	0	1	53.33	21.8	4	4	1	0	2	2
2	0	1	53.33	21.8	4	4	1	0	2	2
2	0	0	53.77	53.77	4	2	2	1	2	2
2	0	0	53.87	53.4	3	3	2	0	2	2
2	0	0	53.97	53.1	4	4	1	0	1	1
2	0	0	54.23	53.77	3	2	2	0	1	1
2	0	0	54.37	53.9	4	2	3	0	2	1
2	1	1	55	55	4	4	2	0	2	1
2	0	1	55.1	22.33	3	3	0	0	2	2
2	0	1	55.1	22.33	3	3	0	0	2	2
2	0	0	55.97	55.97	4	4	3	0	2	2
2	0	0	56.5	56.5	3	3	2	0	2	1
2	0	0	57.73	56.8	4	4	2	0	2	2
2	0	1	57.93	31.27	3	3	1	0	2	2
2	0	1	57.93	31.27	3	3	1	0	2	2
2	0	0	58	58	4	3	3	0	1	2
2	0	0	58.43	57.77	3	3	2	0	1	2
2	0	1	58.53	41.53	4	4	1	0	1	2
2	0	1	58.53	41.53	4	4	1	0	1	2
2	0	0	58.67	57.83	4	4	3	0	1	2
2	0	0	59.37	59.37	3	3	2	0	2	2
2	1	1	60	60	4	2	2	1	2	2
2	0	1	61.2	8.97	4	4	2	1	1	1
2	0	1	61.2	8.97	4	4	2	1	1	1
2	0	1	63.37	14.3	3	3	2	0	2	1
2	0	1	63.37	14.3	3	3	2	0	2	1
2	0	0	64.37	63.67	4	3	3	0	2	1
2	0	0	67.37	67.37	3	3	2	0	2	1
